# Supplementary material for: Hydroxysafflor Yellow A and Anhydrosafflor Yellow B Protect Against Cerebral Ischemia/Reperfusion Injury by Attenuating Oxidative Stress and Apoptosis via the Silent Information Regulator 1 Signaling Pathway
Source: Front Pharmacol. 2021 Sep 30;12:739864. doi: 10.3389/fphar.2021.739864 (PMC8514692; doi:10.3389/fphar.2021.739864)
Supplement: Supplementary file 1 [file DataSheet3.XLSX]

## Sheet:  neurological deficit scores 
sham	MCAO	2	4	8	2	4	8	Nim
0	3	2.5	2	1.5	2.5	2.5	1	1.5
0	3.5	2.5	2	1.5	2.5	2.5	1	1.5
0	3	2.5	2	1	3	2	1	1.5
0	3	3	2.5	2	3	2	1.5	1
0	3.5	3	2.5	1	2.5	2.5	1.5	1
0	3	3.5	2.5	1	2.5	2	2	1
0	3	3	2	1.5	3	2	2	1
0	3.5	3	2	1.5	2.5	2	1	1.5

## Sheet: TTC
sham	MCAO	2	4	8	2	4	8	Nim
0	24.4301	25.0981	13.3502	5.54931	30.1061	11.9161	2.63568	10.7591
0	30.9812	22.952	16.6054	12.2813	19.3353	13.0597	12.1683	5.29449
0	30.4231	19.8995	15.3867	8.14874	24.3255	17.0309	9.78087	12.7276

## Sheet: GSH-Px
sham	MCAO	2	4	8	2	4	8	Nim
699.292	482.042	500.917	491.042	607.542	505.292	535.667	599.792	602.917
651.542	433.417	490.792	542.417	612.417	482.167	481.167	614.542	592.167
629.292	458.167	504.917	500.542	600.042	490.542	556.542	597.792	573.667
680.542	424.292	481.292	540.042	571.042	504.417	460.917	585.667	608.792
676.542	413.042	434.417	539.042	592.167	501.417	538.417	608.042	618.042
631.417	480.042	505.417	553.417	599.667	424.667	555.167	600.917	592.542

## Sheet: SOD
sham	MCAO	2	4	8	2	4	8	Nim
952.931	797.759	819.31	832.759	929.31	800.862	833.966	900	928.103
981.034	776.724	803.276	858.621	905.862	824.483	898.621	884.138	881.379
1014.65	784.138	781.207	861.724	918.448	801.897	834.138	840	927.759
941.034	796.379	792.931	841.207	893.793	782.414	841.034	896.897	900.345
978.448	694.655	823.966	865.172	925.172	805	838.621	872.414	911.034
965.69	745.862	789.483	866.379	917.759	799.655	865.862	916.552	872.241

## Sheet: ROS
sham	MCAO	2	4	8	2	4	8	Nim
667.188	978.438	910.312	796.771	668.021	911.146	797.188	728.021	667.188
671.979	945.104	912.812	796.771	698.854	950.104	765.938	725.521	741.146
722.396	979.479	886.146	784.271	745.729	886.146	774.479	672.396	700.729
680.729	948.646	863.438	782.604	735.521	861.146	805.104	721.979	671.562
673.229	855.729	866.354	809.688	681.771	859.479	744.271	727.604	741.354
703.229	942.188	947.604	748.646	728.229	938.021	766.354	681.562	719.896

## Sheet: MDA
sham	MCAO	2	4	8	2	4	8	Nim
7.47771	10.6051	10.0276	9.57962	7.90658	10.4119	9.07431	8.80892	8.81316
6.8811	9.89597	10.1253	8.37367	8.20594	9.96603	9.04034	7.93843	7.86836
6.77707	10.2888	7.75796	8.84926	7.53291	9.94267	8.3673	8.16985	8.46709
7.22505	9.93206	9.06369	7.92781	7.24416	10.8493	8.89384	7.46497	7.22081
7.34395	10.7941	9.17622	8.49045	7.19958	9.06582	8.8259	6.98938	8.05096
7.02548	11.1444	9.29512	9.67728	7.22718	8.05945	6.60722	6.62208	6.90658

## Sheet: TUNEL
sham	MCAO	HSYA-8 mg/kg	AHSYB-8 mg/kg	Nim
0.5	15.75	4.5	8.5	4.5
0	14.5	11.5	6	5.75
0.5	19	10	6.5	5

## Sheet: PCR
SIRT1
sham	MCAO	HSYA-8mg/kg	AHSYB-8mg/kg	Nim
1	0.36	0.73	0.632878	0.650671
0.98	0.37	0.74	0.63728	0.63728
0.99	0.37	0.721965	0.628507	0.659754
FOXO
sham	MCAO	HSYA-8mg/kg	AHSYB-8mg/kg	Nim
1	0.22	0.84	0.716978	0.817902
1.03	0.22	0.84	0.692555	0.784584
1.02	0.21	0.823591	0.716978	0.790041
PGC1α
sham	MCAO	HSYA-8mg/kg	AHSYB-8mg/kg	Nim
1	0.44	0.83	0.795536	0.882703
1	0.43	0.82	0.784584	0.895025
0.99	0.44	0.840896	0.790041	0.876606
Bax
sham	MCAO	HSYA-8mg/kg	AHSYB-8mg/kg	Nim
1	4.26	2.77	2.63902	3.13834
0.98	4.29	2.81	2.60268	3.20428
0.99	4.38	2.82843	2.62079	3.09513
Bcl-2
sham	MCAO	HSYA-8mg/kg	AHSYB-8mg/kg	Nim
1	0.4	0.62	0.598739	0.687771
0.99	0.41	0.63	0.594604	0.68302
0.97	0.41	0.624165	0.602904	0.692555

## Sheet: IHC
SIRT1
sham	MCAO	HSYA-8 mg/kg	AHSYB-8 mg/kg	Nim
0.475	0.145	0.351	0.296	0.344
0.484	0.156	0.377	0.3	0.321
0.443	0.162	0.36	0.309	0.334
FOXO1
sham	MCAO	HSYA-8 mg/kg	AHSYB-8 mg/kg	Nim
0.735	0.249	0.424	0.478	0.413
0.767	0.201	0.392	0.512	0.418
0.789	0.164	0.413	0.492	0.435
PGC1α
sham	MCAO	HSYA-8 mg/kg	AHSYB-8 mg/kg	Nim
0.8	0.259	0.551	0.483	0.533
0.778	0.22	0.537	0.495	0.512
0.829	0.21	0.562	0.46	0.524
