# Supplementary material for: Hydroxysafflor Yellow A and Anhydrosafflor Yellow B Protect Against Cerebral Ischemia/Reperfusion Injury by Attenuating Oxidative Stress and Apoptosis via the Silent Information Regulator 1 Signaling Pathway
Source: Front Pharmacol. 2021 Sep 30;12:739864. doi: 10.3389/fphar.2021.739864 (PMC8514692; doi:10.3389/fphar.2021.739864)
Supplement: Supplementary file 4 [file DataSheet2.XLSX]

## Sheet: CCK-8
Ctrl	OGD/R	40	60	80	40	60	80	Nim
105.489	43.1526	51.9173	54.67	59.066	51.9036	55.8751	70.3506	67.3925
97.0796	36.0596	51.8036	50.7139	59.9825	53.7575	55.0726	62.1117	61.498
92.844	41.6657	48.3763	49.4787	49.3829	51.7915	53.6129	67.6453	56.9563
99.8438	40.3261	50.6098	56.3744	65.8236	49.0564	57.042	63.0376	51.7781
103.082	44.7428	47.9463	56.8656	61.3984	54.8053	57.2511	64.9874	58.155
102.754	39.236	47.2696	50.9057	66.4348	55.382	52.5335	69.6246	64.9514
Crtl	OGD/R	HSYA80	HSYA80+EX527	AHSYB80	AHSYB80+EX527
105.489	43.1526	59.066	55.7929	70.3506	53.4785
97.0796	36.0596	59.9825	53.1814	62.1117	50.0877
92.844	41.6657	49.3829	41.5458	67.6453	49.3709
99.8438	40.3261	65.8236	44.9865	63.0376	51.4187
103.082	44.7428	61.3984	46.4841	64.9874	53.5159
102.754	39.236	66.4348	59.5432	69.6246	54.8307

## Sheet: LDH
Ctrl	OGD/R	40	60	80	40	60	80	Nim
5.32878	7.70332	6.74249	6.87509	6.43649	6.70169	6.49565	6.19373	5.88977
6.02849	7.60132	6.87917	6.39773	6.38345	6.62213	6.37733	6.07133	6.21821
5.88977	7.66048	6.68129	6.25901	6.37529	6.91997	6.56705	6.26105	6.47729
6.10805	7.92772	7.13212	6.49565	5.82857	6.45485	5.77553	6.05297	6.14477
5.98565	7.92772	6.76697	6.41201	5.87345	6.87917	6.47525	6.33449	6.34673
5.60622	7.83796	6.96688	6.48137	6.10397	6.61397	6.35693	5.77553	6.42833
Crtl	OGD/R	HSYA80	HSYA80+EX527	AHSYB80	AHSYB80+EX527
5.32878	7.70332	6.43649	6.89344	6.19373	6.68333
6.02849	7.60132	6.38345	6.78737	6.07133	6.65273
5.88977	7.66048	6.37529	6.81388	6.26105	6.84448
6.10805	7.92772	5.82857	6.93832	6.05297	6.42425
5.98565	7.92772	5.87345	6.64049	6.33449	6.70373
5.60622	7.83796	6.10397	6.50789	5.77553	6.85264

## Sheet: GSH-PX
Ctrl	OGD/R	40	60	80	40	60	80	Nim
174.756	136.545	141.22	154.756	160.854	156.179	157.48	162.398	169.837
180.935	131.016	144.756	151.463	164.187	152.805	152.073	165.854	157.683
193.049	134.512	157.683	172.886	166.138	143.496	155.976	160.569	163.618
178.211	127.317	153.862	152.317	162.358	148.089	155.122	163.984	167.317
193.659	126.911	153.537	150.691	165.081	150.691	153.943	169.39	161.382
191.911	133.211	139.959	171.87	164.106	154.553	170.935	168.171	164.065
Crtl	OGD/R	HSYA80	HSYA80+EX527	AHSYB80	AHSYB80+EX527
174.756	136.545	160.854	151.829	162.398	151.667
180.935	131.016	164.187	155.285	165.854	151.016
193.049	134.512	166.138	141.87	160.569	150.163
178.211	127.317	162.358	145.122	163.984	150.325
193.659	126.911	165.081	149.146	169.39	141.016
191.911	133.211	164.106	147.968	168.171	144.268

## Sheet: MDA
Ctrl	OGD/R	40	60	80	40	60	80	Nim
4.11223	6.25098	5.80415	5.48537	5.15874	5.61079	5.3312	4.93663	5.05814
3.93193	6.36465	5.04899	5.3913	5.00849	5.18356	5.211	4.88307	4.80076
3.98942	6.16214	5.9335	5.3926	4.9706	5.17964	5.03723	4.97452	5.11563
3.95675	6.2954	5.0294	5.292	4.86086	5.50366	4.9288	4.90397	4.8099
4.14489	6.22746	5.89953	5.28678	4.79422	5.64737	4.82166	4.87523	5.18095
3.98158	6.23661	5.77019	5.29462	4.57604	5.22015	5.34035	4.81513	4.70538
Crtl	OGD/R	HSYA80	HSYA80+EX527	AHSYB80	AHSYB80+EX527
4.11223	6.25098	5.15874	5.29592	4.93663	6.27842
3.93193	6.36465	5.00849	5.26196	4.88307	5.52587
3.98942	6.16214	4.9706	5.69702	4.97452	5.38215
3.95675	6.2954	4.86086	5.23974	4.90397	5.50105
4.14489	6.22746	4.79422	5.64868	4.87523	5.50758
3.98158	6.23661	4.57604	5.26196	4.81513	5.07774

## Sheet: ROS
Ctrl	OGD/R	40	60	80	40	60	80	Nim
339.722	552.407	484.63	476.574	418.611	481.296	465	414.259	420.185
387.315	552.5	493.241	477.407	455.278	466.019	443.704	445.185	419.815
378.148	544.537	511.019	475	415.278	477.87	452.87	411.111	414.167
341.852	558.056	467.87	474.259	417.315	461.389	440.278	441.204	417.87
344.259	553.333	466.852	442.5	416.574	469.259	437.5	408.889	412.87
358.056	546.481	504.907	415.37	441.574	472.685	448.889	419.815	433.426
Crtl	OGD/R	HSYA80	HSYA80+EX527	AHSYB80	AHSYB80+EX527
339.722	552.407	418.611	509.815	414.259	483.889
387.315	552.5	455.278	572.593	445.185	445.833
378.148	544.537	415.278	457.13	411.111	479.259
341.852	558.056	417.315	444.259	441.204	482.315
344.259	553.333	416.574	507.593	408.889	476.944
358.056	546.481	441.574	507.407	419.815	529.537

## Sheet: SOD
Ctrl	OGD/R	40	60	80	40	60	80	Nim
262.812	177.111	196.643	211.036	229.494	195.989	223.279	233.185	218.185
275.241	163.699	210.335	214.073	231.129	188.886	227.251	221.223	223.279
263.84	180.849	199.307	216.597	228.232	187.157	214.447	221.223	224.213
275.662	177.204	212.998	210.195	243.886	195.054	202.251	230.709	213.793
285.148	180.241	201.83	222.111	226.97	219.307	203.84	222.204	229.4
296.176	179.494	201.97	217.718	224.307	205.008	206.643	217.157	234.727
Crtl	OGD/R	HSYA80	HSYA80+EX527	AHSYB80	AHSYB80+EX527
262.812	177.111	229.494	207.811	233.185	202.391
275.241	163.699	231.129	188.279	221.223	206.129
263.84	180.849	228.232	206.784	221.223	205.148
275.662	177.204	243.886	209.26	230.709	202.111
285.148	180.241	226.97	207.625	222.204	199.073
296.176	179.494	224.307	186.97	217.157	200.148

## Sheet: Hoechst33342
Ctrl	OGD/R	40	60	80	40	60	80	Nim
6	55	40	33.3	26.7	47.3	31.4	29.6	30
5	66.7	43.3	30	25	45.5	33.3	25.6	35
8	58.9	51.2	31.2	20.9	40	35	22.2	21.9
Crtl	OGD/R	HSYA80	HSYA80+EX527	AHSYB80	AHSYB80+EX527
6	55	26.7	48	29.6	48.5
5	66.7	25	51.3	25.6	44
8	58.9	20.9	45	22.2	40

## Sheet: PCR
SIRT1
Ctrl	OGD/R	HSYA40	HSYA60	HSYA80	AHSYB40	AHSYB60	AHSYB80	Nim
1	0.23	0.41	0.47	0.69	0.41	0.45	0.67	0.75
1.04	0.23	0.41	0.48	0.68	0.44	0.44	0.67	0.79
0.95	0.24	0.4	0.47	0.7	0.43	0.45	0.66	0.75
0.97	0.24	0.4	0.47	0.7	0.43	0.46	0.66	0.77
1.01	0.23	0.42	0.47	0.69	0.42	0.44	0.68	0.77
Ctrl	OGD/R	HSYA80	HSYA80+EX527	AHSYB80	AHSYB80+EX527
1	0.31	0.8	0.6	0.66	0.22
0.99	0.28	0.77	0.58	0.66	0.23
1.05	0.29	0.79	0.58	0.66	0.22
1.06	0.29	0.76	0.59	0.68	0.23
0.97	0.29	0.76	0.59	0.69	0.22
FOXO1
Ctrl	OGD/R	HSYA40	HSYA60	HSYA80	AHSYB40	AHSYB60	AHSYB80	Nim
1	0.28	0.44	0.48	0.68	0.37	0.42	0.55	0.74
1.07	0.26	0.43	0.46	0.69	0.35	0.42	0.57	0.71
0.99	0.27	0.44	0.46	0.71	0.37	0.43	0.55	0.73
0.95	0.28	0.44	0.48	0.68	0.37	0.42	0.56	0.71
0.98	0.28	0.45	0.46	0.7	0.37	0.43	0.57	0.74
Ctrl	OGD/R	HSYA80	HSYA80+EX527	AHSYB80	AHSYB80+EX527
1	0.31	0.73	0.43	0.56	0.2
1.01	0.3	0.71	0.43	0.59	0.18
1.01	0.31	0.72	0.42	0.53	0.18
1.06	0.29	0.76	0.42	0.57	0.19
0.99	0.28	0.71	0.4	0.56	0.19
PGC-1α
Ctrl	OGD/R	HSYA40	HSYA60	HSYA80	AHSYB40	AHSYB60	AHSYB80	Nim
1	0.25	0.38	0.45	0.64	0.41	0.49	0.59	0.67
1.08	0.24	0.39	0.46	0.64	0.41	0.48	0.59	0.68
1.09	0.24	0.38	0.45	0.64	0.4	0.48	0.57	0.68
1.01	0.24	0.37	0.47	0.64	0.42	0.49	0.59	0.66
1.06	0.24	0.38	0.45	0.65	0.42	0.47	0.57	0.69
Ctrl	OGD/R	HSYA80	HSYA80+EX527	AHSYB80	AHSYB80+EX527
1	0.37	0.69	0.57	0.64	0.42
1.07	0.36	0.76	0.58	0.61	0.46
1	0.38	0.71	0.55	0.6	0.46
0.99	0.39	0.72	0.59	0.65	0.43
1.04	0.37	0.71	0.56	0.6	0.42
Bax
Ctrl	OGD/R	HSYA40	HSYA60	HSYA80	AHSYB40	AHSYB60	AHSYB80	Nim
1	2.89	1.88	1.59	1.32	1.54	1.27	1.16	1.16
0.99	2.77	1.79	1.59	1.35	1.54	1.29	1.17	1.24
0.9	2.79	1.8	1.68	1.32	1.61	1.27	1.16	1.21
0.91	2.91	1.85	1.64	1.35	1.61	1.26	1.13	1.24
0.96	2.95	1.88	1.57	1.37	1.53	1.26	1.2	1.21
Ctrl	OGD/R	HSYA80	HSYA80+EX527	AHSYB80	AHSYB80+EX527
1	3.48	1.53	2.41	1.24	1.89
1	3.14	1.52	2.19	1.24	2.03
0.99	3.51	1.56	2.3	1.2	2.04
1.01	3.46	1.57	2.33	1.21	2.01
1.02	3.32	1.54	2.33	1.21	1.87
Bcl-2
Ctrl	OGD/R	HSYA40	HSYA60	HSYA80	AHSYB40	AHSYB60	AHSYB80	Nim
1	0.33	0.43	0.52	0.59	0.44	0.51	0.68	0.71
0.97	0.33	0.42	0.52	0.6	0.41	0.5	0.66	0.73
0.91	0.33	0.42	0.53	0.59	0.43	0.49	0.66	0.72
0.96	0.32	0.44	0.53	0.59	0.42	0.51	0.66	0.73
0.93	0.34	0.42	0.54	0.6	0.43	0.49	0.65	0.71
Ctrl	OGD/R	HSYA80	HSYA80+EX527	AHSYB80	AHSYB80+EX527
1	0.31	0.69	0.46	0.57	0.41
0.91	0.3	0.64	0.46	0.56	0.41
0.95	0.29	0.68	0.43	0.55	0.41
0.99	0.3	0.64	0.45	0.57	0.39
1.02	0.28	0.63	0.43	0.55	0.4
